# Supplementary material for: Proteomics of severe SARS-COV-2 infection and paraquat poisoning in human lung tissue samples: comparison of microbial infected and toxic pulmonary fibrosis
Source: Front Cell Infect Microbiol. 2024 Sep 5;14:1446305. doi: 10.3389/fcimb.2024.1446305 (PMC11410708; doi:10.3389/fcimb.2024.1446305)
Supplement: Supplementary file 1 [file Table1.xlsx]

## Sheet: Sheet1
Case	Age	Sex	Patient history	Deuteropathy	Treatment	Cause of death
Control-1	57	Male	Coronary artery disease	NA	Out-of-hospital death; Without treatment	Sudden cardiac death
Control-2	66	Female	Coronary artery disease	NA	Cardio-Pulmonary Resuscitation (CPR)	Sudden cardiac death
Control-3	66	Male	Myocardosis	NA	Out-of-hospital death; Without treatment	Sudden cardiac death
COVID 19-1	72	Male	NA	NA	Out-of-hospital death; Without treatment	COVID-19; Respiratory failure
COVID 19-2	53	Female	NA	Acinetobacter baumannii positive	Out-of-hospital death; Without treatment	COVID-19; Multi-organ failure
COVID-19-3	62	Male	NA	Staphylococcus aureus infections	High-flow oxygen delivery; Continuous renal replacement therapy(CRRT)	COVID-19; Respiratory failure
COVID-19-4	51	Male	III stage hypertension disease	NA	Symptomatic treatment	COVID-19; Respiratory failure
COVID-19-5	78	Male	III stage hypertension disease; coronary heart disease; type 2 diabetes mellitus	NA	Symptomatic treatment	COVID-19; Acute respiratory failure; Septic shock; Chronic renal failure;
COVID-19-6	67	Female	NA	NA	Moxifloxacin hydrochloride; Arbidol; Lianhua qingwen capsules	COVID-19; Respiratory failure; Acute respiratory distress syndrome
PQ-1	34	Male	Inflammatory disorders of scrotum	NA	Piperacillin-tazobactam; oseltamivir	Paraquat poisoning
PQ-2	71	Male	Degenerative cervical disease	NA	Out-of-hospital death; Without treatment	Paraquat poisoning
PQ-3	52	Male	Skin infection	NA	Cefoperazone-sulbactam; Amoxicillin-potassium clavulanate	Paraquat poisoning
