# Supplementary material for: Proteomics of severe SARS-COV-2 infection and paraquat poisoning in human lung tissue samples: comparison of microbial infected and toxic pulmonary fibrosis
Source: Front Cell Infect Microbiol. 2024 Sep 5;14:1446305. doi: 10.3389/fcimb.2024.1446305 (PMC11410708; doi:10.3389/fcimb.2024.1446305)
Supplement: Supplementary file 3 [file DataSheet1.zip]

Archive with 4 entries (4 files):
- IHC data/CACYBP.pzfx
- IHC data/Control Results.csv
- IHC data/COVID-19 Results.csv
- IHC data/PQ Results.csv
