# Supplementary material for: Proteomics of severe SARS-COV-2 infection and paraquat poisoning in human lung tissue samples: comparison of microbial infected and toxic pulmonary fibrosis
Source: Front Cell Infect Microbiol. 2024 Sep 5;14:1446305. doi: 10.3389/fcimb.2024.1446305 (PMC11410708; doi:10.3389/fcimb.2024.1446305)
Supplement: Supplementary file 3 [file DataSheet1.zip › IHC data/Control Results.csv]

	Label	Area	Mean	Min	Max	Perim.	IntDen	%Area	RawIntDen	MinThr	MaxThr
1	control1 CACYBP.svs_20.0x 1.jpg-(Colour_2)	111796	0.093	0.052	2.407	5400	10354.806	6.211	23258479	2.708	0.052		0.12115
2	control1 CACYBP.svs_20.0x 10.jpg-(Colour_2)	132762	0.081	0.047	1.407	5400	10765.842	7.376	28275951	2.708	0.047
3	control1 CACYBP.svs_20.0x 11.jpg-(Colour_2)	127857	0.084	0.049	2.407	5400	10792.981	7.103	27040395	2.708	0.049
4	control1 CACYBP.svs_20.0x 12.jpg-(Colour_2)	93572	0.11	0.06	1.804	5400	10282.114	5.198	18791679	2.708	0.06
5	control1 CACYBP.svs_20.0x 13.jpg-(Colour_2)	81413	0.111	0.062	2.407	5400	8998.325	4.523	16317717	2.708	0.062
6	control1 CACYBP.svs_20.0x 14.jpg-(Colour_2)	49236	0.134	0.072	1.804	5400	6614.59	2.735	9421407	2.708	0.072
7	control1 CACYBP.svs_20.0x 15.jpg-(Colour_2)	166233	0.063	0.039	2.407	5400	10528.722	9.235	36826207	2.708	0.039
8	control1 CACYBP.svs_20.0x 16.jpg-(Colour_2)	155114	0.06	0.037	2.407	5400	9307.436	8.617	34588592	2.708	0.037
9	control1 CACYBP.svs_20.0x 17.jpg-(Colour_2)	58946	0.101	0.056	1.407	5400	5943.075	3.275	12123163	2.708	0.056
10	control1 CACYBP.svs_20.0x 18.jpg-(Colour_2)	73420	0.263	0.121	2.407	5400	19280.589	4.079	10564307	2.708	0.121
11	control1 CACYBP.svs_20.0x 19.jpg-(Colour_2)	42681	0.248	0.114	2.407	5400	10576.89	2.371	6378398	2.708	0.114
12	control1 CACYBP.svs_20.0x 2.jpg-(Colour_2)	124918	0.084	0.049	2.407	5400	10533.111	6.94	26426813	2.708	0.049
13	control1 CACYBP.svs_20.0x 20.jpg-(Colour_2)	57509	0.098	0.056	2.407	5400	5651.676	3.195	11858569	2.708	0.056
14	control1 CACYBP.svs_20.0x 3.jpg-(Colour_2)	92110	0.101	0.056	2.407	5400	9281.479	5.117	18810872	2.708	0.056
15	control1 CACYBP.svs_20.0x 4.jpg-(Colour_2)	95325	0.108	0.06	2.708	5400	10342.672	5.296	19181779	2.708	0.06
16	control1 CACYBP.svs_20.0x 5.jpg-(Colour_2)	100876	0.102	0.056	1.804	5400	10258.952	5.604	20593129	2.708	0.056
17	control1 CACYBP.svs_20.0x 6.jpg-(Colour_2)	48228	0.19	0.095	2.407	5400	9168.852	2.679	8186356	2.708	0.095
18	control1 CACYBP.svs_20.0x 7.jpg-(Colour_2)	32214	0.226	0.108	2.407	5400	7285.176	1.79	5087499	2.708	0.108
19	control1 CACYBP.svs_20.0x 8.jpg-(Colour_2)	117978	0.084	0.049	1.804	5400	9888.777	6.554	24977328	2.708	0.049
20	control1 CACYBP.svs_20.0x 9.jpg-(Colour_2)	83899	0.082	0.047	2.407	5400	6875.157	4.661	17858437	2.708	0.047
21	control2 CACYBP.svs_20.0x 1.jpg-(Colour_2)	10281	0.206	0.088	1.452	5400	2116.492	0.571	1757865	2.708	0.088		0.1395
22	control2 CACYBP.svs_20.0x 10.jpg-(Colour_2)	6938	0.263	0.11	1.804	5400	1825.812	0.385	1041438	2.708	0.11
23	control2 CACYBP.svs_20.0x 11.jpg-(Colour_2)	64903	0.089	0.049	2.407	5400	5785.559	3.606	13662730	2.708	0.049
24	control2 CACYBP.svs_20.0x 12.jpg-(Colour_2)	64055	0.072	0.041	2.407	5400	4627.323	3.559	14005007	2.708	0.041
25	control2 CACYBP.svs_20.0x 13.jpg-(Colour_2)	74032	0.057	0.034	2.407	5400	4203.836	4.113	16691360	2.708	0.034
26	control2 CACYBP.svs_20.0x 14.jpg-(Colour_2)	41668	0.077	0.043	2.407	5400	3196.032	2.315	9029330	2.708	0.043
27	control2 CACYBP.svs_20.0x 15.jpg-(Colour_2)	9623	0.191	0.086	1.804	5400	1840.208	0.535	1672222	2.708	0.086
28	control2 CACYBP.svs_20.0x 16.jpg-(Colour_2)	60973	0.064	0.037	1.804	5400	3913.49	3.387	13538346	2.708	0.037
29	control2 CACYBP.svs_20.0x 17.jpg-(Colour_2)	87846	0.053	0.032	1.804	5400	4663.633	4.88	19939190	2.708	0.032
30	control2 CACYBP.svs_20.0x 18.jpg-(Colour_2)	10330	0.185	0.084	2.407	5400	1911.937	0.574	1820296	2.708	0.084
31	control2 CACYBP.svs_20.0x 19.jpg-(Colour_2)	80438	0.074	0.041	2.407	5400	5917.221	4.469	17487308	2.708	0.041
32	control2 CACYBP.svs_20.0x 2.jpg-(Colour_2)	33063	0.1	0.052	1.407	5400	3311.071	1.837	6817218	2.708	0.052
33	control2 CACYBP.svs_20.0x 20.jpg-(Colour_2)	56419	0.078	0.043	2.407	5400	4411.759	3.134	12157282	2.708	0.043
34	control2 CACYBP.svs_20.0x 3.jpg-(Colour_2)	40107	0.075	0.041	1.407	5400	3016.193	2.228	8722900	2.708	0.041
35	control2 CACYBP.svs_20.0x 4.jpg-(Colour_2)	25501	0.292	0.123	2.407	5400	7456.462	1.417	3473834	2.708	0.123
36	control2 CACYBP.svs_20.0x 5.jpg-(Colour_2)	8804	0.224	0.097	2.407	5400	1974.803	0.489	1427217	2.708	0.097
37	control2 CACYBP.svs_20.0x 6.jpg-(Colour_2)	21120	0.111	0.056	1.804	5400	2348.02	1.173	4294931	2.708	0.056
38	control2 CACYBP.svs_20.0x 7.jpg-(Colour_2)	9002	0.189	0.084	1.804	5400	1704.768	0.5	1576942	2.708	0.084
39	control2 CACYBP.svs_20.0x 8.jpg-(Colour_2)	6633	0.294	0.119	2.407	5400	1951.35	0.368	951547	2.708	0.119
40	control2 CACYBP.svs_20.0x 9.jpg-(Colour_2)	30450	0.096	0.051	2.106	5400	2922.681	1.692	6369668	2.708	0.051
41	control3 CACYBP.svs_20.0x 1.jpg-(Colour_2)	59418	0.101	0.056	1.804	5400	6018.31	3.301	12137914	2.708	0.056		0.0956
42	control3 CACYBP.svs_20.0x 10.jpg-(Colour_2)	71543	0.076	0.043	2.407	5400	5405.751	3.975	15488864	2.708	0.043
43	control3 CACYBP.svs_20.0x 11.jpg-(Colour_2)	57656	0.093	0.052	1.407	5400	5373.795	3.203	11997357	2.708	0.052
44	control3 CACYBP.svs_20.0x 12.jpg-(Colour_2)	79752	0.069	0.041	2.407	5400	5515.166	4.431	17452145	2.708	0.041
45	control3 CACYBP.svs_20.0x 13.jpg-(Colour_2)	53280	0.074	0.043	1.407	5400	3917.244	2.96	11572584	2.708	0.043
46	control3 CACYBP.svs_20.0x 14.jpg-(Colour_2)	8376	0.312	0.132	1.407	5400	2610.563	0.465	1126431	2.708	0.132
47	control3 CACYBP.svs_20.0x 15.jpg-(Colour_2)	94442	0.067	0.039	2.407	5400	6304.965	5.247	20791237	2.708	0.039
48	control3 CACYBP.svs_20.0x 16.jpg-(Colour_2)	21338	0.136	0.068	1.561	5400	2897.806	1.185	4096258	2.708	0.068
49	control3 CACYBP.svs_20.0x 17.jpg-(Colour_2)	41732	0.088	0.049	1.804	5400	3660.964	2.318	8818811	2.708	0.049
50	control3 CACYBP.svs_20.0x 18.jpg-(Colour_2)	60521	0.086	0.049	1.407	5400	5210.942	3.362	12789328	2.708	0.049
51	control3 CACYBP.svs_20.0x 19.jpg-(Colour_2)	69551	0.09	0.051	2.708	5400	6228.922	3.864	14590814	2.708	0.051
52	control3 CACYBP.svs_20.0x 2.jpg-(Colour_2)	82778	0.067	0.039	1.407	5400	5512.966	4.599	18224623	2.708	0.039
53	control3 CACYBP.svs_20.0x 20.jpg-(Colour_2)	71448	0.071	0.041	1.804	5400	5082.503	3.969	15608180	2.708	0.041
54	control3 CACYBP.svs_20.0x 3.jpg-(Colour_2)	89452	0.07	0.041	1.407	5400	6298.064	4.97	19526025	2.708	0.041
55	control3 CACYBP.svs_20.0x 4.jpg-(Colour_2)	95020	0.071	0.041	2.407	5400	6726.468	5.279	20729262	2.708	0.041
56	control3 CACYBP.svs_20.0x 5.jpg-(Colour_2)	82784	0.08	0.047	1.452	5400	6642.987	4.599	17723666	2.708	0.047
57	control3 CACYBP.svs_20.0x 6.jpg-(Colour_2)	72430	0.086	0.049	2.407	5400	6206.388	4.024	15316747	2.708	0.049
58	control3 CACYBP.svs_20.0x 7.jpg-(Colour_2)	51369	0.092	0.051	2.407	5400	4723.363	2.854	10757675	2.708	0.051
59	control3 CACYBP.svs_20.0x 8.jpg-(Colour_2)	83064	0.081	0.047	2.407	5400	6711.482	4.615	17731953	2.708	0.047
60	control3 CACYBP.svs_20.0x 9.jpg-(Colour_2)	56170	0.102	0.056	1.407	5400	5749.792	3.121	11459329	2.708	0.056
