# Supplementary material for: Proteomics of severe SARS-COV-2 infection and paraquat poisoning in human lung tissue samples: comparison of microbial infected and toxic pulmonary fibrosis
Source: Front Cell Infect Microbiol. 2024 Sep 5;14:1446305. doi: 10.3389/fcimb.2024.1446305 (PMC11410708; doi:10.3389/fcimb.2024.1446305)
Supplement: Supplementary file 3 [file DataSheet1.zip › IHC data/COVID-19 Results.csv]

	Label	Area	Mean	Min	Max	Perim.	IntDen	%Area	RawIntDen	MinThr	MaxThr		av
1	1-28.svs_40.0x 1.jpg-(Colour_2)	399968	0.177	0.101	2.407	5400	70599.189	22.22	68957376	2.708	0.101		0.19565
2	1-28.svs_40.0x 10.jpg-(Colour_2)	390609	0.189	0.11	2.708	5400	73651.105	21.701	65614554	2.708	0.11
3	1-28.svs_40.0x 11.jpg-(Colour_2)	386221	0.229	0.13	2.708	5400	88443.341	21.457	59900317	2.708	0.13
4	1-28.svs_40.0x 12.jpg-(Colour_2)	361859	0.232	0.132	2.708	5400	83962.897	20.103	55775633	2.708	0.132
5	1-28.svs_40.0x 13.jpg-(Colour_2)	399799	0.243	0.13	2.407	5400	96970.858	22.211	60436527	2.708	0.13
6	1-28.svs_40.0x 14.jpg-(Colour_2)	375528	0.187	0.106	2.708	5400	70101.971	20.863	63392791	2.708	0.106
7	1-28.svs_40.0x 15.jpg-(Colour_2)	343703	0.193	0.108	2.407	5400	66312.838	19.095	57310082	2.708	0.108
8	1-28.svs_40.0x 16.jpg-(Colour_2)	361163	0.178	0.101	2.708	5400	64429.975	20.065	62065904	2.708	0.101
9	1-28.svs_40.0x 17.jpg-(Colour_2)	434744	0.197	0.11	2.708	5400	85495.681	24.152	71790909	2.708	0.11
10	1-28.svs_40.0x 18.jpg-(Colour_2)	334588	0.258	0.135	2.708	5400	86175.776	18.588	48968275	2.708	0.135
11	1-28.svs_40.0x 19.jpg-(Colour_2)	386703	0.2	0.112	2.708	5400	77400.508	21.483	63486374	2.708	0.112
12	1-28.svs_40.0x 2.jpg-(Colour_2)	400458	0.178	0.103	2.708	5400	71377.264	22.248	68781298	2.708	0.103
13	1-28.svs_40.0x 20.jpg-(Colour_2)	314809	0.19	0.106	2.708	5400	59803.81	17.489	52794478	2.708	0.106
14	1-28.svs_40.0x 3.jpg-(Colour_2)	404394	0.181	0.106	2.708	5400	73238.918	22.466	68964719	2.708	0.106
15	1-28.svs_40.0x 4.jpg-(Colour_2)	345306	0.176	0.101	2.407	5400	60864.503	19.184	59576166	2.708	0.101
16	1-28.svs_40.0x 5.jpg-(Colour_2)	372646	0.179	0.101	2.708	5400	66734.368	20.703	63918356	2.708	0.101
17	1-28.svs_40.0x 6.jpg-(Colour_2)	374914	0.177	0.101	2.407	5400	66324.418	20.829	64588870	2.708	0.101
18	1-28.svs_40.0x 7.jpg-(Colour_2)	324157	0.173	0.097	2.708	5400	55928.001	18.009	56451534	2.708	0.097
19	1-28.svs_40.0x 8.jpg-(Colour_2)	320547	0.188	0.103	1.804	5400	60287.002	17.808	53988066	2.708	0.103
20	1-28.svs_40.0x 9.jpg-(Colour_2)	370198	0.188	0.108	2.708	5400	69584.775	20.567	62329967	2.708	0.108
21	3-38.svs_40.0x 1.jpg-(Colour_2)	345304	0.19	0.108	2.708	5400	65630.041	19.184	57868063	2.708	0.108		0.18465
22	3-38.svs_40.0x 10.jpg-(Colour_2)	455112	0.195	0.11	2.708	5400	88720.47	25.284	75437820	2.708	0.11
23	3-38.svs_40.0x 11.jpg-(Colour_2)	415442	0.197	0.11	1.804	5400	82035.359	23.08	68490834	2.708	0.11
24	3-38.svs_40.0x 12.jpg-(Colour_2)	436865	0.189	0.11	2.708	5400	82538.886	24.27	73353823	2.708	0.11
25	3-38.svs_40.0x 13.jpg-(Colour_2)	460746	0.185	0.108	2.708	5400	85141.268	25.597	78071780	2.708	0.108
26	3-38.svs_40.0x 14.jpg-(Colour_2)	546121	0.161	0.095	2.708	5400	87857.154	30.34	97299347	2.708	0.095
27	3-38.svs_40.0x 15.jpg-(Colour_2)	488520	0.181	0.103	2.708	5400	88349.188	27.14	83421804	2.708	0.103
28	3-38.svs_40.0x 16.jpg-(Colour_2)	393007	0.2	0.112	2.708	5400	78466.346	21.834	64554392	2.708	0.112
29	3-38.svs_40.0x 17.jpg-(Colour_2)	390263	0.187	0.108	2.708	5400	73090.352	21.681	65779026	2.708	0.108
30	3-38.svs_40.0x 18.jpg-(Colour_2)	419213	0.195	0.114	2.708	5400	81741.969	23.29	69512615	2.708	0.114
31	3-38.svs_40.0x 19.jpg-(Colour_2)	503168	0.183	0.108	2.708	5400	91904.804	27.954	85597028	2.708	0.108
32	3-38.svs_40.0x 2.jpg-(Colour_2)	414976	0.178	0.103	2.708	5400	73913.947	23.054	71339886	2.708	0.103
33	3-38.svs_40.0x 20.jpg-(Colour_2)	469454	0.182	0.11	2.708	5400	85236.057	26.081	80006287	2.708	0.11
34	3-38.svs_40.0x 3.jpg-(Colour_2)	377283	0.184	0.106	2.708	5400	69532.206	20.96	64007744	2.708	0.106
35	3-38.svs_40.0x 4.jpg-(Colour_2)	313138	0.182	0.101	2.708	5400	56954.073	17.397	53526476	2.708	0.101
36	3-38.svs_40.0x 5.jpg-(Colour_2)	362366	0.17	0.097	2.708	5400	61560.242	20.131	63464690	2.708	0.097
37	3-38.svs_40.0x 6.jpg-(Colour_2)	349450	0.183	0.103	2.708	5400	63865.969	19.414	59534467	2.708	0.103
38	3-38.svs_40.0x 7.jpg-(Colour_2)	363081	0.176	0.101	2.708	5400	63803.764	20.171	62746250	2.708	0.101
39	3-38.svs_40.0x 8.jpg-(Colour_2)	363447	0.177	0.103	2.708	5400	64303.043	20.192	62620896	2.708	0.103
40	3-38.svs_40.0x 9.jpg-(Colour_2)	417887	0.198	0.112	2.708	5400	82750.203	23.216	68860557	2.708	0.112
41	6-73.svs_40.0x 1.jpg-(Colour_2)	375383	0.176	0.097	2.708	5400	65885.503	20.855	65026241	2.708	0.097		0.2058
42	6-73.svs_40.0x 10.jpg-(Colour_2)	439654	0.206	0.112	2.708	5400	90570.334	24.425	71392527	2.708	0.112
43	6-73.svs_40.0x 11.jpg-(Colour_2)	454323	0.215	0.114	2.407	5400	97824.912	25.24	72377272	2.708	0.114
44	6-73.svs_40.0x 12.jpg-(Colour_2)	433316	0.182	0.101	1.804	5400	78778.375	24.073	74006104	2.708	0.101
45	6-73.svs_40.0x 13.jpg-(Colour_2)	420144	0.234	0.123	2.708	5400	98332.486	23.341	64454495	2.708	0.123
46	6-73.svs_40.0x 14.jpg-(Colour_2)	357613	0.245	0.13	2.708	5400	87695.002	19.867	53775507	2.708	0.13
47	6-73.svs_40.0x 15.jpg-(Colour_2)	361035	0.233	0.117	2.708	5400	84086.486	20.058	55712218	2.708	0.117
48	6-73.svs_40.0x 16.jpg-(Colour_2)	381321	0.28	0.144	2.708	5400	106784.431	21.184	53410429	2.708	0.144
49	6-73.svs_40.0x 17.jpg-(Colour_2)	450455	0.276	0.144	2.708	5400	124109.928	25.025	63523468	2.708	0.144
50	6-73.svs_40.0x 18.jpg-(Colour_2)	427297	0.167	0.095	2.407	5400	71413.134	23.739	75309612	2.708	0.095
51	6-73.svs_40.0x 19.jpg-(Colour_2)	386915	0.229	0.119	2.708	5400	88607.316	21.495	60058471	2.708	0.119
52	6-73.svs_40.0x 2.jpg-(Colour_2)	279877	0.156	0.082	2.708	5400	43568.334	15.549	50876815	2.708	0.082
53	6-73.svs_40.0x 20.jpg-(Colour_2)	384035	0.201	0.108	2.708	5400	77348.809	21.335	63131809	2.708	0.108
54	6-73.svs_40.0x 3.jpg-(Colour_2)	431914	0.166	0.093	2.708	5400	71528.301	23.995	76203516	2.708	0.093
55	6-73.svs_40.0x 4.jpg-(Colour_2)	400153	0.172	0.095	2.708	5400	68950.252	22.231	69763938	2.708	0.095
56	6-73.svs_40.0x 5.jpg-(Colour_2)	402094	0.159	0.093	2.407	5400	64103.349	22.339	71927896	2.708	0.093
57	6-73.svs_40.0x 6.jpg-(Colour_2)	351713	0.236	0.13	2.708	5400	82919.11	19.54	53348793	2.708	0.13
58	6-73.svs_40.0x 7.jpg-(Colour_2)	381985	0.215	0.121	2.708	5400	82240.113	21.221	60584878	2.708	0.121
59	6-73.svs_40.0x 8.jpg-(Colour_2)	442892	0.192	0.11	2.708	5400	84868.162	24.605	73891560	2.708	0.11
60	6-73.svs_40.0x 9.jpg-(Colour_2)	453617	0.176	0.099	1.804	5400	79959.223	25.201	78249999	2.708	0.099
61	7-27.svs_40.0x 1.jpg-(Colour_2)	442692	0.148	0.086	2.708	5400	65725.273	24.594	81311471	2.708	0.086		0.15755
62	7-27.svs_40.0x 10.jpg-(Colour_2)	428765	0.164	0.091	2.708	5400	70199.139	23.82	76235104	2.708	0.091
63	7-27.svs_40.0x 11.jpg-(Colour_2)	412676	0.149	0.084	2.407	5400	61295.413	22.926	75717903	2.708	0.084
64	7-27.svs_40.0x 12.jpg-(Colour_2)	337847	0.139	0.078	2.708	5400	46977.784	18.769	63278994	2.708	0.078
65	7-27.svs_40.0x 13.jpg-(Colour_2)	368270	0.165	0.095	2.708	5400	60686.286	20.459	65375946	2.708	0.095
66	7-27.svs_40.0x 14.jpg-(Colour_2)	297133	0.176	0.093	2.708	5400	52386.7	16.507	51584420	2.708	0.093
67	7-27.svs_40.0x 15.jpg-(Colour_2)	434595	0.14	0.08	2.708	5400	60943.959	24.144	81095703	2.708	0.08
68	7-27.svs_40.0x 16.jpg-(Colour_2)	353754	0.15	0.084	2.708	5400	52966.464	19.653	64872503	2.708	0.084
69	7-27.svs_40.0x 17.jpg-(Colour_2)	331064	0.184	0.103	2.708	5400	61045.627	18.392	56427893	2.708	0.103
70	7-27.svs_40.0x 18.jpg-(Colour_2)	434681	0.133	0.078	2.708	5400	57743.447	24.149	82365570	2.708	0.078
71	7-27.svs_40.0x 19.jpg-(Colour_2)	438804	0.105	0.062	2.708	5400	45897.566	24.378	88555540	2.708	0.062
72	7-27.svs_40.0x 2.jpg-(Colour_2)	512089	0.139	0.082	2.708	5400	71004.704	28.449	96007088	2.708	0.082
73	7-27.svs_40.0x 20.jpg-(Colour_2)	369335	0.16	0.091	1.804	5400	58978.11	20.519	66370920	2.708	0.091
74	7-27.svs_40.0x 3.jpg-(Colour_2)	451751	0.148	0.086	2.708	5400	66761.227	25.097	83096272	2.708	0.086
75	7-27.svs_40.0x 4.jpg-(Colour_2)	395326	0.144	0.08	2.708	5400	57027.561	21.963	73363294	2.708	0.08
76	7-27.svs_40.0x 5.jpg-(Colour_2)	371320	0.145	0.084	2.407	5400	53929.279	20.629	68784626	2.708	0.084
77	7-27.svs_40.0x 6.jpg-(Colour_2)	350620	0.149	0.084	2.708	5400	52262.092	19.479	64473055	2.708	0.084
78	7-27.svs_40.0x 7.jpg-(Colour_2)	335041	0.23	0.123	2.708	5400	77164.853	18.613	52324854	2.708	0.123
79	7-27.svs_40.0x 8.jpg-(Colour_2)	341213	0.244	0.13	1.804	5400	83402.1	18.956	51708671	2.708	0.13
80	7-27.svs_40.0x 9.jpg-(Colour_2)	426192	0.139	0.08	2.407	5400	59265.678	23.677	79856849	2.708	0.08
81	8-59.svs_40.0x 1.jpg-(Colour_2)	351183	0.269	0.142	2.708	5400	94634.652	19.51	50519243	2.708	0.142		0.20035
82	8-59.svs_40.0x 10.jpg-(Colour_2)	358534	0.163	0.095	2.708	5400	58428.271	19.919	63746067	2.708	0.095
83	8-59.svs_40.0x 11.jpg-(Colour_2)	334088	0.143	0.084	1.804	5400	47670.147	18.56	61974502	2.708	0.084
84	8-59.svs_40.0x 12.jpg-(Colour_2)	335631	0.173	0.101	2.407	5400	58051.298	18.646	58389962	2.708	0.101
85	8-59.svs_40.0x 13.jpg-(Colour_2)	291835	0.187	0.106	2.708	5400	54427.512	16.213	49290843	2.708	0.106
86	8-59.svs_40.0x 14.jpg-(Colour_2)	295272	0.194	0.11	1.407	5400	57398.092	16.404	49029435	2.708	0.11
87	8-59.svs_40.0x 15.jpg-(Colour_2)	276741	0.208	0.114	2.708	5400	57517.604	15.374	44727015	2.708	0.114
88	8-59.svs_40.0x 16.jpg-(Colour_2)	295993	0.197	0.11	2.708	5400	58348.244	16.444	48902288	2.708	0.11
89	8-59.svs_40.0x 17.jpg-(Colour_2)	291812	0.196	0.11	2.708	5400	57278.082	16.212	48345851	2.708	0.11
90	8-59.svs_40.0x 18.jpg-(Colour_2)	201130	0.309	0.161	2.708	5400	62106.16	11.174	26406943	2.708	0.161
91	8-59.svs_40.0x 19.jpg-(Colour_2)	189070	0.307	0.164	2.708	5400	58041.451	10.504	24971026	2.708	0.164
92	8-59.svs_40.0x 2.jpg-(Colour_2)	366873	0.211	0.112	2.708	5400	77415.724	20.382	59367415	2.708	0.112
93	8-59.svs_40.0x 20.jpg-(Colour_2)	344065	0.149	0.088	2.407	5400	51230.798	19.115	63045917	2.708	0.088
94	8-59.svs_40.0x 3.jpg-(Colour_2)	321000	0.197	0.106	2.708	5400	63296.016	17.833	53484779	2.708	0.106
95	8-59.svs_40.0x 4.jpg-(Colour_2)	232197	0.166	0.088	2.407	5400	38525.641	12.9	41109175	2.708	0.088
96	8-59.svs_40.0x 5.jpg-(Colour_2)	235417	0.18	0.097	2.708	5400	42280.88	13.079	40425247	2.708	0.097
97	8-59.svs_40.0x 6.jpg-(Colour_2)	277453	0.184	0.106	1.804	5400	51189.581	15.414	47094599	2.708	0.106
98	8-59.svs_40.0x 7.jpg-(Colour_2)	226829	0.222	0.119	1.804	5400	50371.909	12.602	35812991	2.708	0.119
99	8-59.svs_40.0x 8.jpg-(Colour_2)	297445	0.165	0.093	2.708	5400	49056.813	16.525	52772552	2.708	0.093
100	8-59.svs_40.0x 9.jpg-(Colour_2)	220902	0.187	0.101	2.708	5400	41415.814	12.272	37618523	2.708	0.101
101	9-60.svs_40.0x 1.jpg-(Colour_2)	650679	0.162	0.097	2.708	5400	105151.801	36.149	115461719	2.708	0.097		0.1728
102	9-60.svs_40.0x 10.jpg-(Colour_2)	520157	0.188	0.106	2.708	5400	97730.438	28.898	87821750	2.708	0.106
103	9-60.svs_40.0x 11.jpg-(Colour_2)	694219	0.218	0.137	2.708	5400	151570.423	38.568	109270169	2.708	0.137
104	9-60.svs_40.0x 12.jpg-(Colour_2)	729032	0.175	0.103	1.804	5400	127393.652	40.502	125835413	2.708	0.103
105	9-60.svs_40.0x 13.jpg-(Colour_2)	403960	0.153	0.091	2.708	5400	61858.667	22.442	73208048	2.708	0.091
106	9-60.svs_40.0x 14.jpg-(Colour_2)	400401	0.154	0.091	2.708	5400	61735.553	22.244	72429046	2.708	0.091
107	9-60.svs_40.0x 15.jpg-(Colour_2)	492654	0.171	0.101	2.708	5400	84165.377	27.37	85891182	2.708	0.101
108	9-60.svs_40.0x 16.jpg-(Colour_2)	526251	0.166	0.099	2.407	5400	87206.498	29.236	92702055	2.708	0.099
109	9-60.svs_40.0x 17.jpg-(Colour_2)	562011	0.165	0.099	2.708	5400	92883.013	31.223	99016034	2.708	0.099
110	9-60.svs_40.0x 18.jpg-(Colour_2)	629286	0.164	0.101	2.708	5400	103095.363	34.96	111220716	2.708	0.101
111	9-60.svs_40.0x 19.jpg-(Colour_2)	552140	0.152	0.093	2.708	5400	83751.539	30.674	100268618	2.708	0.093
112	9-60.svs_40.0x 2.jpg-(Colour_2)	601343	0.155	0.093	2.708	5400	93103.207	33.408	108418533	2.708	0.093
113	9-60.svs_40.0x 20.jpg-(Colour_2)	547873	0.165	0.099	2.708	5400	90449.238	30.437	96616252	2.708	0.099
114	9-60.svs_40.0x 3.jpg-(Colour_2)	514478	0.157	0.093	2.708	5400	80810.614	28.582	92317627	2.708	0.093
115	9-60.svs_40.0x 4.jpg-(Colour_2)	547409	0.198	0.117	2.708	5400	108115.598	30.412	90326055	2.708	0.117
116	9-60.svs_40.0x 5.jpg-(Colour_2)	526001	0.164	0.099	2.708	5400	86139.451	29.222	92984508	2.708	0.099
117	9-60.svs_40.0x 6.jpg-(Colour_2)	413562	0.162	0.088	2.407	5400	66987.495	22.976	73683391	2.708	0.088
118	9-60.svs_40.0x 7.jpg-(Colour_2)	438513	0.163	0.095	2.708	5400	71485.168	24.362	77916050	2.708	0.095
119	9-60.svs_40.0x 8.jpg-(Colour_2)	432288	0.207	0.119	2.708	5400	89629.42	24.016	70154354	2.708	0.119
120	9-60.svs_40.0x 9.jpg-(Colour_2)	409375	0.217	0.121	2.708	5400	88983.233	22.743	65252814	2.708	0.121
