# Supplementary material for: Proteomics of severe SARS-COV-2 infection and paraquat poisoning in human lung tissue samples: comparison of microbial infected and toxic pulmonary fibrosis
Source: Front Cell Infect Microbiol. 2024 Sep 5;14:1446305. doi: 10.3389/fcimb.2024.1446305 (PMC11410708; doi:10.3389/fcimb.2024.1446305)
Supplement: Supplementary file 3 [file DataSheet1.zip › IHC data/PQ Results.csv]

	Label	Area	Mean	Min	Max	Perim.	IntDen	%Area	RawIntDen	MinThr	MaxThr
1	18F281 CACYBP.svs_20.0x 1.jpg-(Colour_2)	21603	0.195	0.093	2.407	5400	4220.064	1.2	3663974	2.708	0.093		0.1551
2	18F281 CACYBP.svs_20.0x 10.jpg-(Colour_2)	37187	0.124	0.066	2.106	5400	4602.493	2.066	7290334	2.708	0.066
3	18F281 CACYBP.svs_20.0x 11.jpg-(Colour_2)	22779	0.161	0.08	2.407	5400	3673.182	1.266	4133964	2.708	0.08
4	18F281 CACYBP.svs_20.0x 12.jpg-(Colour_2)	17743	0.19	0.091	2.407	5400	3363.744	0.986	3040739	2.708	0.091
5	18F281 CACYBP.svs_20.0x 13.jpg-(Colour_2)	21886	0.219	0.103	2.407	5400	4796.519	1.216	3520559	2.708	0.103
6	18F281 CACYBP.svs_20.0x 14.jpg-(Colour_2)	15646	0.206	0.097	2.407	5400	3218.579	0.869	2607938	2.708	0.097
7	18F281 CACYBP.svs_20.0x 15.jpg-(Colour_2)	57079	0.107	0.06	2.407	5400	6122.103	3.171	11551850	2.708	0.06
8	18F281 CACYBP.svs_20.0x 16.jpg-(Colour_2)	30126	0.169	0.084	2.407	5400	5095.288	1.674	5355289	2.708	0.084
9	18F281 CACYBP.svs_20.0x 17.jpg-(Colour_2)	60114	0.089	0.052	2.407	5400	5354.755	3.34	12647818	2.708	0.052
10	18F281 CACYBP.svs_20.0x 18.jpg-(Colour_2)	37584	0.127	0.068	1.929	5400	4780.776	2.088	7316860	2.708	0.068
11	18F281 CACYBP.svs_20.0x 19.jpg-(Colour_2)	68695	0.091	0.052	1.804	5400	6220.089	3.816	14408495	2.708	0.052
12	18F281 CACYBP.svs_20.0x 2.jpg-(Colour_2)	79728	0.091	0.052	1.929	5400	7279.118	4.429	16685932	2.708	0.052
13	18F281 CACYBP.svs_20.0x 20.jpg-(Colour_2)	20815	0.168	0.082	2.407	5400	3505.328	1.156	3740853	2.708	0.082
14	18F281 CACYBP.svs_20.0x 3.jpg-(Colour_2)	59252	0.1	0.056	2.407	5400	5953.301	3.292	12161351	2.708	0.056
15	18F281 CACYBP.svs_20.0x 4.jpg-(Colour_2)	80267	0.086	0.051	1.804	5400	6933.76	4.459	16966979	2.708	0.051
16	18F281 CACYBP.svs_20.0x 5.jpg-(Colour_2)	31061	0.181	0.088	2.708	5400	5632.286	1.726	5398816	2.708	0.088
17	18F281 CACYBP.svs_20.0x 6.jpg-(Colour_2)	36460	0.26	0.117	2.407	5400	9475.141	2.026	5337689	2.708	0.117
18	18F281 CACYBP.svs_20.0x 7.jpg-(Colour_2)	23138	0.202	0.095	1.804	5400	4677.85	1.285	3860947	2.708	0.095
19	18F281 CACYBP.svs_20.0x 8.jpg-(Colour_2)	22605	0.188	0.091	2.106	5400	4257.866	1.256	3879712	2.708	0.091
20	18F281 CACYBP.svs_20.0x 9.jpg-(Colour_2)	33770	0.148	0.076	1.804	5400	5004.399	1.876	6273209	2.708	0.076
21	18F306 CACYBP.svs_20.0x 1.jpg-(Colour_2)	56521	0.111	0.06	2.407	5400	6246.398	3.14	11395195	2.708	0.06		0.1149
22	18F306 CACYBP.svs_20.0x 10.jpg-(Colour_2)	42900	0.136	0.07	2.407	5400	5843.883	2.383	8217759	2.708	0.07
23	18F306 CACYBP.svs_20.0x 11.jpg-(Colour_2)	53095	0.121	0.064	2.407	5400	6433.213	2.95	10472080	2.708	0.064
24	18F306 CACYBP.svs_20.0x 12.jpg-(Colour_2)	48228	0.12	0.064	2.708	5400	5782.071	2.679	9559125	2.708	0.064
25	18F306 CACYBP.svs_20.0x 13.jpg-(Colour_2)	144453	0.098	0.058	2.407	5400	14217.27	8.025	29671917	2.708	0.058
26	18F306 CACYBP.svs_20.0x 14.jpg-(Colour_2)	150869	0.091	0.052	2.407	5400	13694.763	8.382	31473111	2.708	0.052
27	18F306 CACYBP.svs_20.0x 15.jpg-(Colour_2)	131491	0.099	0.056	1.407	5400	13040.669	7.305	26944439	2.708	0.056
28	18F306 CACYBP.svs_20.0x 16.jpg-(Colour_2)	162996	0.101	0.058	2.407	5400	16537.744	9.055	33201706	2.708	0.058
29	18F306 CACYBP.svs_20.0x 17.jpg-(Colour_2)	157477	0.098	0.056	2.407	5400	15363.088	8.749	32344077	2.708	0.056
30	18F306 CACYBP.svs_20.0x 18.jpg-(Colour_2)	36320	0.143	0.072	2.407	5400	5199.494	2.018	6873391	2.708	0.072
31	18F306 CACYBP.svs_20.0x 19.jpg-(Colour_2)	101442	0.078	0.047	2.407	5400	7962.255	5.636	21812882	2.708	0.047
32	18F306 CACYBP.svs_20.0x 2.jpg-(Colour_2)	36541	0.133	0.068	2.407	5400	4852.051	2.03	7063145	2.708	0.068
33	18F306 CACYBP.svs_20.0x 20.jpg-(Colour_2)	138110	0.075	0.045	2.407	5400	10425.162	7.673	29824842	2.708	0.045
34	18F306 CACYBP.svs_20.0x 3.jpg-(Colour_2)	34133	0.135	0.068	2.407	5400	4601.56	1.896	6576012	2.708	0.068
35	18F306 CACYBP.svs_20.0x 4.jpg-(Colour_2)	141142	0.086	0.051	2.407	5400	12196.351	7.841	29772071	2.708	0.051
36	18F306 CACYBP.svs_20.0x 5.jpg-(Colour_2)	128031	0.091	0.052	2.407	5400	11640.333	7.113	26721116	2.708	0.052
37	18F306 CACYBP.svs_20.0x 6.jpg-(Colour_2)	143819	0.096	0.054	2.407	5400	13806.774	7.99	29652216	2.708	0.054
38	18F306 CACYBP.svs_20.0x 7.jpg-(Colour_2)	163926	0.094	0.054	2.407	5400	15425.322	9.107	33918954	2.708	0.054
39	18F306 CACYBP.svs_20.0x 8.jpg-(Colour_2)	28745	0.198	0.093	2.407	5400	5699.165	1.597	4838748	2.708	0.093
40	18F306 CACYBP.svs_20.0x 9.jpg-(Colour_2)	26232	0.194	0.091	2.708	5400	5087.241	1.457	4468974	2.708	0.091
41	19F198 CACYBP.svs_20.0x 1.jpg-(Colour_2)	16943	0.271	0.117	2.407	5400	4589.039	0.941	2423817	2.708	0.117		0.21685
42	19F198 CACYBP.svs_20.0x 10.jpg-(Colour_2)	14053	0.263	0.114	2.407	5400	3697.641	0.781	2054385	2.708	0.114
43	19F198 CACYBP.svs_20.0x 11.jpg-(Colour_2)	12786	0.235	0.103	2.407	5400	3000.392	0.71	2003573	2.708	0.103
44	19F198 CACYBP.svs_20.0x 12.jpg-(Colour_2)	21594	0.229	0.103	2.407	5400	4951.814	1.2	3395143	2.708	0.103
45	19F198 CACYBP.svs_20.0x 13.jpg-(Colour_2)	70107	0.114	0.058	2.407	5400	7990.351	3.895	14018906	2.708	0.058
46	19F198 CACYBP.svs_20.0x 14.jpg-(Colour_2)	25223	0.189	0.088	1.452	5400	4778.133	1.401	4315718	2.708	0.088
47	19F198 CACYBP.svs_20.0x 15.jpg-(Colour_2)	28104	0.181	0.084	2.407	5400	5074.437	1.561	4885119	2.708	0.084
48	19F198 CACYBP.svs_20.0x 16.jpg-(Colour_2)	27935	0.208	0.095	1.804	5400	5818.179	1.552	4591840	2.708	0.095
49	19F198 CACYBP.svs_20.0x 17.jpg-(Colour_2)	19928	0.292	0.126	1.804	5400	5810.716	1.107	2716146	2.708	0.126
50	19F198 CACYBP.svs_20.0x 18.jpg-(Colour_2)	21150	0.203	0.093	2.407	5400	4289.916	1.175	3523530	2.708	0.093
51	19F198 CACYBP.svs_20.0x 19.jpg-(Colour_2)	107319	0.086	0.047	1.804	5400	9240.177	5.962	22685076	2.708	0.047
52	19F198 CACYBP.svs_20.0x 2.jpg-(Colour_2)	13304	0.266	0.114	1.804	5400	3538.208	0.739	1938039	2.708	0.114
53	19F198 CACYBP.svs_20.0x 20.jpg-(Colour_2)	34080	0.109	0.054	2.407	5400	3698.745	1.893	6933695	2.708	0.054
54	19F198 CACYBP.svs_20.0x 3.jpg-(Colour_2)	14572	0.275	0.117	2.407	5400	4008.62	0.81	2065941	2.708	0.117
55	19F198 CACYBP.svs_20.0x 4.jpg-(Colour_2)	67242	0.23	0.106	1.561	5400	15440.323	3.736	10411770	2.708	0.106
56	19F198 CACYBP.svs_20.0x 5.jpg-(Colour_2)	19015	0.233	0.103	2.407	5400	4422.572	1.056	2985204	2.708	0.103
57	19F198 CACYBP.svs_20.0x 6.jpg-(Colour_2)	17253	0.249	0.108	1.804	5400	4289.88	0.959	2599636	2.708	0.108
58	19F198 CACYBP.svs_20.0x 7.jpg-(Colour_2)	38581	0.217	0.099	2.407	5400	8371.183	2.143	6175318	2.708	0.099
59	19F198 CACYBP.svs_20.0x 8.jpg-(Colour_2)	20074	0.275	0.119	1.804	5400	5518.243	1.115	2835422	2.708	0.119
60	19F198 CACYBP.svs_20.0x 9.jpg-(Colour_2)	14178	0.212	0.095	1.804	5400	3012.132	0.788	2335132	2.708	0.095
